# Supplementary material for: Multidecade Mortality and a Homolog of Hepatitis C Virus in Bald Eagles (Haliaeetus leucocephalus), the National Bird of the USA
Source: Sci Rep. 2019 Oct 18;9:14953. doi: 10.1038/s41598-019-50580-8 (PMC6802099; doi:10.1038/s41598-019-50580-8)
Supplement: Supplementary file 3 — Supplementary information [file 41598_2019_50580_MOESM3_ESM.xlsx]

## Sheet: Sheet1
Table S1: Liver samples used for characterization of bald eagles and viruses
Accession	Age	Sex	Date	State	County	Cause of death	BEHV	ID in Figure 3
2006-39	Immature	Female	2006-04-27	WI*	Columbia	Electrocution	POS	A
26941	Immature	Male	2016-01-21	WI	La Crosse	Enteritis	POS	B
27149	Adult	Female	2016-03-30	NE	Webster	Lead poisoning	POS	C
17498	Adult	Female	2002-01-06	WI	Grant	Lead poisoining or WRES	POS	D
26985	Adult	Female	2016-02-03	KS	Cloud	Trauma: impact	POS	E
26886	Adult	Male	2015-12-08	MN	Houston	Lead poisoning	POS	F
18490	Immature	Male	2002-12-29	WI*	Sauk	WRES	POS	G
27147	Adult	Female	2016-03-30	NE	Buffalo	Trauma	POS	H
26998	Immature	Male	2016-02-10	FL	De Soto	Trauma: impact	POS	I
17477	Adult	Female	2001-12-18	ND	Sargent	Enteritis	POS	J
19373	Immature	Female	2005-03-09	WA	Whatcom	Trauma	POS	K
26529	Adult	Male	2015-05-29	WI	Adams	Trauma	POS	L
26778	Adult	Female	2015-09-15	WI	Clark	Undetermined	POS	M
26976	Adult	Female	2016-01-29	WA	Grays Harbor	Emaciation	POS	N
26856	Adult	Female	2015-11-06	WA	Grays Harbor	Drowning	POS	O
18619	Immature	Female	2003-04-22	AZ	Coconino	Lead poisoning	neg	n/a
19045	Adult	Male	2004-04-27	MD	Dorchester	Trauma	neg	n/a
19227	Adult	Male	2004-09-16	VA	Stafford	Gangrene	neg	n/a
19396	Immature	Unknown	2005-04-15	MD	Hartford	Trauma	neg	n/a
19762	Immature	Unknown	2006-05-19	AZ	Pinal	Trauma	neg	n/a
20129	Immature	Female	2007-01-30	AR	Poinsett	Trauma	neg	n/a
20165	Adult	Male	2006-12-30	NC	Beaufort	Electrocution	neg	n/a
20341	Adult	Male	2007-07-12	OR	Crook	Trauma	neg	n/a
23016	Immature	Male	2010-04-21	IL	Calhoun	Aspergillosis	neg	n/a
24668	Adult	Male	2014-01-30	WI	Oneida	Emaciation	neg	n/a
26001	Immature	Female	2014-10-07	AK	Kodiak Island	Avian pox	neg	n/a
26093	Immature	Male	2014-12-18	NJ	Hunterdon	Trauma	neg	n/a
26758	Immature	Male	2015-09-03	AK	Valdez-Cordova	Avian pox	neg	n/a
26853	Adult	Male	2015-11-04	VA	Prince William	Trauma: gunshot	neg	n/a
26918	Adult	Male	2016-01-04	WI	Lafayette	Trauma: gunshot	neg	n/a
26978	Adult	Male	2016-01-29	WA	Klickitat	Choking	neg	n/a
26993	Adult	Male	2016-02-05	GA	Harris	Trauma: impact	neg	n/a
26999	Adult	Female	2016-02-10	NC	Richmond	Trauma: impact	neg	n/a
27005	Adult	Female	2016-02-12	SC	Kershaw	Trauma	neg	n/a
27038	Adult	Female	2016-02-24	FL	Seminole	Trauma: impact	neg	n/a
27039	Adult	Male	2016-02-24	FL	Orange	Trauma	neg	n/a
27040	Adult	Female	2016-02-24	FL	Seminole	Trauma: gunshot	neg	n/a
27056	Adult	Male	2016-03-01	AZ	Navajo	Lead poisoning	neg	n/a
20165	Adult	Male	2006-12-30	NC	Beaufort	Electrocution	neg	n/a
26093	Immature	Male	2014-12-18	NJ	Hunterdon	Trauma	neg	n/a
26689	Adult	Female	2015-08-06	NE	Clay	Undetermined	neg	n/a
26744	Adult	Male	2015-08-28	MD	Kent	Starvation	neg	n/a
26940	Adult	Female	2016-01-20	WA	Spokane	Emaciation	neg	n/a
26977	Immature	Female	2016-01-29	WA	Grays Harbor	Undetermined	neg	n/a
26982	Adult	Male	2016-02-02	MT	Lincoln	Lead poisoning	neg	n/a
26986	Adult	Male	2016-02-03	GA	Bryan	Trauma: impact	neg	n/a
27148	Adult	Female	2016-03-30	NE	Nuckolls	Electrocution	neg	n/a
* Counties bordering the lower Wisconsin River
