# Supplementary material for: Multidecade Mortality and a Homolog of Hepatitis C Virus in Bald Eagles (Haliaeetus leucocephalus), the National Bird of the USA
Source: Sci Rep. 2019 Oct 18;9:14953. doi: 10.1038/s41598-019-50580-8 (PMC6802099; doi:10.1038/s41598-019-50580-8)
Supplement: Supplementary file 5 — Supplementary information [file 41598_2019_50580_MOESM5_ESM.xlsx]

## Sheet: Table
Table S3: Viruses used in phylogenetic analysis of complete polyprotein genes
Virus	Abbreviation	Isolate	Genus	Host	Country	Year	Accession
Bald eagle hepacivirus	BeHV	NA03-001	Hepacivirus	Bald eagle (Haliaeetus leucocephalus)	USA	2002	MN062427
Bat hepacivirus A	BHVA	PDB-112	Hepacivirus	Striped leaf-nosed bat (Hipposideros vittatus)	Kenya	2010	NC_031916
Bat hepacivirus C	BHVC	PDB-452	Hepacivirus	Large-eared free-tailed bat (Otomops martiensseni)	Kenya	2010	NC_031947
Bovine hepacivirus	BOHV	GHC25	Hepacivirus	Cow (Bos taurus)	Ghana	2011	NC_026797
Chinese broad-headed pond turtle hepacivirus	CBHPTHV	WHWGGF64311	Hepacivirus	Chinese broad-headed pond turtle (Chinemys megalocephala)	China	unspecified	MG600000
Duck hepacivirus	DuHV	HCL-1	Hepacivirus	Domestic duck (Anas platyrhynchos domesticus)	China	2018	MK737639
Equine hepacivirus	EQHV	JPN3	Hepacivirus	Horse (Equus caballus)	Japan	2013	NC_024889
GB virus B	GBVB	XXX	Hepacivirus	Moustached tamarin (Saguinus mystax)	unknown	<1995	NC_001655
Guangxi chinese leopard gecko hepacivirus	GCLGHV	PXJHG3419	Hepacivirus	Chinese leopard gecko (Goniurosaurus luii)	China	unspecified	MG599988
Guangxi houndshark hepacivirus	GHHVa	NHJSG30635	Hepacivirus	Starspotted smooth-hound houndshark (Mustelus manazo)	China	unspecified	MG599994
Guangxi houndshark hepacivirus	GHHVb	RBCSG7845	Hepacivirus	Starspotted smooth-hound houndshark (Mustelus manazo)	China	unspecified	MG599998
Guereza hepacivirus	GHV	BWC05	Hepacivirus	Black-and-white colobus monkey (Colobus guereza)	Uganda	2010	KC551801
Hepatitis C virus 1	HCV1	H77	Hepacivirus	Human (Homo sapiens)	United States	1977	NC_004102
Hepatitis C virus 2	HCV2	HC-J6CH	Hepacivirus	Human (Homo sapiens)	Japan	unspecified	NC_009823
Hepatitis C virus 3	HCV3	NZL1	Hepacivirus	Human (Homo sapiens)	New Zealand	unspecified	NC_009824
Hepatitis C virus 4	HCV4	ED43	Hepacivirus	Human (Homo sapiens)	Egypt	unspecified	NC_009825
Hepatitis C virus 5	HCV5	EUH1480	Hepacivirus	Human (Homo sapiens)	United Kingdom	unspecified	NC_009826
Hepatitis C virus 6	HCV6	Th580	Hepacivirus	Human (Homo sapiens)	Thailand	unspecified	NC_009827
Hepatitis C virus 7	HCV7	QC69	Hepacivirus	Human (Homo sapiens)	DR Congo	2002	EF108306
Nanhai dogfish shark hepacivirus	NDSHV	NHJSG30261	Hepacivirus	Japanese shortnose spurdog shark (Squalus brevirostris)	China	unspecified	MG599995
Nanhai ghost shark hepacivirus 2	NGSHV2	NHYJG60710	Hepacivirus	Ghost shark (Chimaera sp.)	China	unspecified	MG599997
Non-priimate hepacivirus	NPHV	AAK-2011	Hepacivirus	Domestic dog (Canis lupus familiaris)	USA	2011	JF744991
Norway rat hepacivirus	NRHV	NYC-E43	Hepacivirus	Norway rat (Rattus norvegicus)	USA	2012	NC_025673
Rodent hepacivirus	RHV	RHV-339	Hepacivirus	Deer mouse (Peromyscus maniculatus)	USA	2008	NC_021153
Sigmodontinae hepacivirus	SIHV	On/2012	Hepacivirus	Black-footed pygmy rice rat (Oligoryzomys nigripes)	Brazil	2012	MH370348
Wenling shark virus	WLSV	MHS-2	Hepacivirus	Graceful catshark (Proscyllium habereri)	China	2014	KR902729
Western African lungfish hepacivirus	WALHV	FZFYG124617	Hepacivirus	West African lungfish (Protopterus annectens)	Nigeria	unspecified	MG599993
Xiamen guitarfish hepacivirus	XGHV	BWLTYG5315	Hepacivirus	Ringstreaked guitarfish (Rhinobatos hynnicephalus)	China	unspecified	MG599991
Xiamen sepia stingray hepacivirus	XSSHV	DHHHBHGS10983	Hepacivirus	Sepia stingray (Urolophus aurantiacus)	China	unspecified	MG599992
Yili teratoscincus roborowskii hepacivirus	YTRHV	YLSHG5584	Hepacivirus	Supreme gecko (Teratoscincus roborowskii)	China	unspecified	MG599987
Bat pegivirus	BPgV1	PDB-694	Pegivirus	Straw-coloured fruit bat (Eidolon helvum)	Nigeria	2010	KC796083
Bat pegivirus	BPgV2	PDB-76.1	Pegivirus	Tomb bat (Taphozous sp.)	Cameroon	2010	KC796084
Bat pegivirus	BPgV3	PDB-838	Pegivirus	Egyptian fruit bat (Rousettus aegyptiacus)	Kenya	2011	KC796086
Bat pegivirus	BPgV4	PDB-1734	Pegivirus	Seba's short-tailed bat (Carollia perspicillata)	Guatemala	2010	KC796087
Bat pegivirus	BPgV5	PDB-1715	Pegivirus	Little yellow-shouldered bat (Sturnira lilium)	Guatemala	2010	KC796088
Bat pegivirus	BPgV6	PDB-491.2	Pegivirus	Large-eared free-tailed bat (Otomops martiensseni)	Kenya	2010	KC796089
Equine pegivirus 1	EQPgV	C0035	Pegivirus	Horse (Equus caballus)	USA	2011	NC_020902
GB virus A	GBVAtri	tri	Pegivirus	Three-striped night monkey (Aotus trivirgatus)	USA	<1996	AF023425
GB virus A	GBVAlab	Alab	Pegivirus	White-lipped tamarin (Saguinus labiatus)	USA	<1996	NC_001837
Human pegivirus (GB virus C)	HPgV	PNF2161	Pegivirus	Human (Homo sapiens)	USA	unspecified	NC_001710
Norway rat pegivirus	NRPgV	NYC-E13	Pegivirus	Norway rat (Rattus norvegicus)	USA	2012	NC_025679
Rodent pegivirus	RPgV	CC61	Pegivirus	Desert woodrat (Neotoma lepida)	USA	2008	NC_021154
Simian pegivirus (chimpanzee)	SPgVtro	GBV-Ctro	Pegivirus	Chimpanzee (Pan troglodytes)	Japan	<1980	AF070476
Simian pegivirus (red colobus)	SPgVkrc	RC008	Pegivirus	Red colobus monkey (Piliocolobus tephrosceles)	Uganda	2010	NC_024377
Theiler's disease-associated virus	TDAV	HorseA1_serum	Pegivirus	Horse (Equus caballus)	USA	2011	KC145265
